# Supplementary material for: The potential and shortcomings of mitochondrial DNA analysis for cheetah conservation management
Source: Conserv Genet. 2022 Dec 10;24(1):125–36. doi: 10.1007/s10592-022-01483-1 (PMC9859914; doi:10.1007/s10592-022-01483-1)
Supplement: Supplementary file 2 — Supplementary Material 2 [file 10592_2022_1483_MOESM2_ESM.txt]

>AJ012_HEC_TD
CTTATCTACCTCATTTATACTAACTGCAATATTTATCCTACTATTGCCCATCATCATATC
TAACACCCGATTATATAAAGGACATGATCAATCATAGAATTCTCAATATGATATATAGGA
GTAGGGATTATATCCTTCTTACTTGTAAAAACTCCCTATTACCAACATCCAAGACATATA
ATGTAAAATTAACTCAACTATCCAAAGGAATCTAAATCACCTAGCTTCGAGAAACCAGCA
ATCCTTGCCTGAACTCAGGGCCATGGAATATCTTGAA
>AJ021_HEC_SN
CTTATCTACCTCATTTACACTAACTGCAATATTTATCCTACTATTGCCCATCATCATATC
TAACACCCGATTATATAAAGGGCATGATCAATCATAGAGTTCTCAATATGATATATAGGA
GTAGGGATTATATCCTTCTTACTTGTAAAAACTCCCTATTACCAACATCCAAGACATATA
ATGTAAAATTAACTCAACTATCCAAAGGAATCTAAATCACCTAGCTTCGAGAAACCAGCA
ATCCTTGCTTGAACTCAGGGCCATGGAATACCTTGAA
>AJ036_HEC_TG
CTTATCTACCTCATTTACACTAACTGCAATATTTATCCTACTATTACCCATCATCATATC
TAACACCCGATTATATAAAGGGCATGATCAATCATAGAATTCTCAATATGATATATAGGA
GTAGGGATTATATCCTTCTTACTTGTAAAAACTCCCTATCACCAACATCCAAGACATATG
ATGTAAAATTAACTCAACTGTCCAAAGGAACCTAAATCACCTAGCTTCGAGAAACCAGCA
ATCCTTGCCTAAACTCAGGGCCATGGAATACCTTGAA
>AJ042_HEC_DZ
CTTATCTACCTCATTTACACTAACTGCAATATTTATCCTACTATTGCCCATCATCATATC
TAACACCCGATTATATAAAGGGCATGATCAATCATAGAGTTCTCAATATGATATATAGGA
GTAGGGATTATATCCTTCTTACTTGTAAAAACTCCCTATTACCAACATCCAAGACATATA
ATGTAAAATTAACTCAACTATCCAAAGGAATCTAAATCACCTAGCTTCGAGAAACCAGCA
ATCCTTGCTTGAACTCAGGGCCATGGAATACCTTGAA
>AJ075_HEC_EH
CTTATCTACCTCATTTACACTAACTGCAATATTTATCCTACTATTGCCCATCATCATATC
TAACACCCGATTATATAAAGGGCATGATCAATCATAGAGTTCTCAATATGATATATAGGA
GTAGGGATTATATCCTTCTTACTTGTAAAAACTCCCTATTACCAACATCCAAGACATATA
ATGTAAAATTAACTCAACTATCCAAAGGAATCTAAATCACCTAGCTTCGAGAAACCAGCA
ATCCTTGCTTGAACTCAGGGCCATGGAATACCTTGAA
>AJ076_HEC_EH
CTTATCTACCTCATTTACACTAACTGCAATATTTATCCTACTATTGCCCATCATCATATC
TAACACCCGATTATATAAAGGGCATGATCAATCATAGAGTTCTCAATATGATATATAGGA
GTAGGGATTATATCCTTCTTACTTGTAAAAACTCCCTATTACCAACATCCAAGACATATA
ATGTAAAATTAACTCAACTATCCAAAGGAATCTAAATCACCTAGCTTCGAGAAACCAGCA
ATCCTTGCTTGAACTCAGGGCCATGAAATACCTTGAA
>AJ078_HEC_DZ
CTTATCTACCTCATTTACACTAACTGCAATATTTATCCTACTATTGCCCATCATCATATC
TAACACCCGATTATATAAAGGGCATGATCAATCATAGAGTTCTCAATATGATATATAGGA
GTAGGGATTATATCCTTCTTACTTGTAAAAACTCCCTATTACCAACATCCAAGACATATA
ATGTAAAATTAACTCAACTATCCAAAGGAATCTAAATCACCTAGCTTCGAGAAACCAGCA
ATCCTTGCTTGAACTCAGGGCCATGAAATACCTTGAA
>AJ116_HEC_LY
CTTATCTACCTCATTTACACTAACTGCAATATTTATCCTACTATTGCCCATCATCATATC
TAACACCCGATTATATAAAGGGCATGATCAATCATAGAGTTCTCAATATGATATATAGGA
GTAGGGATTATATCCTTCTTACTTGTAAAAACTTCCTATTACCAACATCCAAGACATATA
ATGTAAAATTAACTCAACTATCCAAAGGAATCTAAATCACCTAGCTTCGAGAAACCAGCA
ATCCTTGCTTGAACTCAGGGCCATGAAATACCTTGAA
>AJ124_HEC_EH
CTTATCTACCTCATTTACACTAACTGCAATATTTATCCTACTATTGCCCATCATCATATC
TAACACCCGATTATATAAAGGGCATGATCAATCATAGAGTTCTCAATATGATATATAGGA
GTAGGGATTATATCCTTCTTACTTGTAAAAACTCCCTATTACCAACATCCAAGACATATA
ATGTAAAATTAACTCAACTATCCAAAGGAATCTAAATCACCTAGCTTCGAGAAACCAGCA
ATCCTTGCTTGAACTCAGGGCCATGGAATACCTTGAA
>AJ354_HEC_LY
CTTATCTACCTCATTTACACTAACTGCAATATTTATCCTACTATTGCCCATCATCATATC
TAACACCCGATTATATAAAGGACATGATCAATCATAGAGTTCTCAATATGATATATAGGA
GTAGGGATTATATCCTTCTTACTTGTAAAAACTCCCTATTACCAACATCCAAGACATATA
ATGTAAAATTAACTCAACTATCCAAAGGAATCTAAATCACCTAGCTTCGAGAAACCAGCA
ATCCTTGCTTGAACTCAGGGCCATGAAATACCTTGAA
>AJ356_HEC_LY
CTT---TACCTCATTTACACTAACTGCAATATTTATACTACTATTACCCATCATCATATC
TAACACCCGATTATATAAAGAACATGATCAATCATAGAATTCTCAATATGATATATAGGA
GTAGGGATTATATCCTTCTTACTTGTAAAAACTCCCTATTACCAACATCCAAGACATACG
ATGTAAAATTAACTCAACTATCCAAAGGAATCTAAATCACCTAGCTTCGAGAAACCAGCA
ATCCTTGCCTGAACTCAGGGCCATGGAATATCTTGAA
>AJ377_HEC_EG
CTTATCTACCTCATTTACACTAACTGCAATATTTATCCTACTATTGCCCATCATCATATC
TAACACCCGATTATATAAAGGACATGATCAATCATAGAGTTCTCAATATGATATATAGGA
GTAGGGATTATATCCTTCTTACTTGTAAAAACTCCCTATTACCAACATCCAAGACATATA
ATGTAAAATTAACTCAACTATCCAAAGGAATCTAAATCACCTAGCTTCGAGAAACCAGCA
ATCCTTGCTTGAACTCAGGGCCATGAAATACCTTGAA
>AJ003_JUB_ZW
CTTATCTACCTCATTTACACTAACTGCAATATTTATCCTACTATTACCCATCATCATATC
TAACACCCGATTATATAAAGGACATGATCAATCATAGAATTCTCAATATGATATATAGGA
GTAGGCATTATATCCTTCTTACTTGTAAAAACTCCCTATTACCAACATCCAAGACATATG
ATGTAAAATTAACTCAACTATCCAAAGGAACCTAAATCACCTAGCTTCGAGAAACCAGCA
ATCCTTGCCTGAACTCAGGGCCATGGAATACCTTGAA
>AJ013_JUB_AO
CTTATCTACCTCATTTACACTAACTGCAATATTTATCCTACTATTACCCATCATCATATC
TAACACCCGATTATATAAAGGACATGATCAATCATAGAATTCTCAATATGATATATAGGA
GTAGGCATTATATCCTTCTTACTTGTAAAAACTCCCTATTATCAACATCCAAGACATATG
ATGTAAAATTAACTCAACTATCCAAAGGAACCTAAATCACCTAGCTTCGAGAAACCAGCA
ATCCTTGCCTGAACTCAGGGCCATGGAATACCTTGAA
>AJ024_JUB_TZ
CTTATCTACCTCATTTACACTAACTGCAATATTTATCCTACTATTACCCATCATCATATC
TAACACCCGATTATATAAAGGACATGATCAATCATAGAATTCTCAATATGATATATAGGA
GTAGGCATTATATCCTTCTTACTTGTAAAAACTCCCTATTACCAACATCCAAGACATATG
ATGTAAAATTAACTCAACTATCCAAAGGAACCTAAATCACCTAGCTTCGAGAAACCAGCA
ATCCTTGCCTGAACTCAGGGCCATGGAATACCTTGAA
>AJ070_JUB_AO
CTTATCTACCTCATTTACACTAACTGCAATATTTATCCTACTATTACCCATCATCATATC
TAACACCCGATTATATAAAGGACATGATCAATCATAGAATTCTCAATATGATATATAGGA
GTAGGCATTATATCCTTCTTACTTGTAAAAACTCCCTATTACCAACATCCAAGACATATG
ATGTAAAATTAACTCAACTATCCAAAGGAACCTAAATCACCTAGCTTCGAGAAACCAGCA
ATCCTTGCCTGAACTCAGGGCCATGGAATACCTTGAA
>AJ082_JUB_ZW
CTTATCTACCTCATTTACACTAACTGCAATATTTATCCTACTATTACCCATCATCATATC
TAACACCCGATTATATAAAGGACATGATCAATCATAGAATTCTCAATATGATATATAGGA
GTAGGCATTATATCCTTCTTACTTGTAAAAACTCCCTATTACCAACATCCAAGACATATG
ATGTAAAATTAACTCAACTATCCAAAGGAACCTAAATCACCTAGCTTCGAGAAACCAGCA
ATCCTTGCCTGAACTCAGGGCCATGGAATACCTTGAA
>AJ085_JUB_NA
CTTATCTACCTCATTTACACTAACTGCAATATTTATCCTACTATTACCCATCATCATATC
TAACACCCGATTATATAAAGGACATGATCAATCATAGAATTCTCAATATGATATATAGGA
GTAGGCATTATATCCTTCTTACTTGTAAAAACTCCCTATTACCAACATCCAAGACATATG
ATGTAAAATTAACTCAACTATCCAAAGGAACCTAAATCACCTAGCTTCGAGAAACCAGCA
ATCCTTGCCTGAACTCAGGGCCATGGAATACCTTGAA
>AJ086_JUB_NA
CTTATCTACCTCATTTACACTAACTGCAATATTTATCCTACTATTACCCATCATCATATC
TAACACCCGATTATATAAAGGACATGATCAATCATAGAATTCTCAATATGATATATAGGA
GTAGGCATTATATCCTTCTTACTTGTAAAAACTCCCTATTACCAACATCCAAGACATATG
ATGTAAAATTAACTCAACTATCCAAAGGAACCTAAATCACCTAGCTTCGAGAAACCAGCA
ATCCTTGCCTGAACTCAGGGCCATGGAATACCTTGAA
>AJ088_JUB_NA
CTTATCTACCTCATTTACACTAACTGCAATATTTATCCTACTATTACCCATCATCATATC
TAACACCCGATTATATAAAGGACATGATCAATCATAGAATTCTCAATATGATATATAGGA
GTAGGCATTATATCCTTCTTACTTGTAAAAACTCCCTATTACCAACATCCAAGACATATG
ATGTAAAATTAACTCAACTATCCAAAGGAACCTAAATCACCTAGCTTCGAGAAACCAGCA
ATCCTTGCCTGAACTCAGGGCCATGGAATACCTTGAA
>AJ090_JUB_BW
CTTATCTACCTCATTTACACTAACTGCAATATTTATCCTACTATTACCCATCATCATATC
TAACACCCGATTATATAAAGGACATGATCAATCATAGAATTCTCAATATGATATATAGGA
GTAGGCATTATATCCTTCTTACTTGTAAAAACTCCCTATTACCAACATCCAAGACATATG
ATGTAAAATTAACTCAACTATCCAAAGGAACCTAAATCACCTAGCTTCGAGAAACCAGCA
ATCCTTGCCTGAACTCAGGGCCATGGAATACCTTGAA
>AJ095_JUB_ZA
CTTATCTACCTCATTTACACTAACTGCAATATTTATCCTACTATTACCCATCATCATATC
TAACACCCGATTATATAAAGGACATGATCAATCATAGAATTCTCAATATGATATATAGGA
GTAGGCATTATATCCTTCTTACTTGTAAAAACTCCCTATTACCAACATCCAAGACATATG
ATGTAAAATTAACTCAACTATCCAAAGGAACCTAAATCACCTAGCTTCGAGAAACCAGCA
ATCCTTGCCTGAACTCAGGGCCATGGAATACCTTGAA
>AJ096_JUB_ZA
CTTATCTACCTCATTTACACTAACTGCAATATTTATCCTACTATTACCCATCATCATATC
TAACACCCGATTATATAAAGGACATGATCAATCATAGAATTCTCAATATGATATATAGGA
GTAGGCATTATATCCTTCTTACTTGTAAAAACTCCCTATTATCAACATCCAAGACATATG
ATGTAAAATTAACTCAACTATCCAAAGGAACCTAAATCACCTAGCTTCGAGAAACCAGCA
ATCCTTGCCTGAACTCAGGGCCATGGAATACCTTGAA
>AJ102_JUB_ZM
CTTATCTACCTCATTTACACTAACTGCAATATTTATCCTACTATTACCCATCATCATATC
TAACACCCGATTATATAAAGGACATGATCAATCATAGAATTCTCAATATGATATATAGGA
GTAGGCATTATATCCTTCTTACTTGTAAAAACTCCCTATTACCAACATCCAAGACATATG
ATGTAAAATTAACTCAACTATCCAAAGGAACCTAAATCACCTAGCTTCGAGAAACCAGCA
ATCCTTGCCTGAACTCAGGGCCATGGAATACCTTGAA
>AJ103_JUB_AO
CTTATCTACCTCATTTACACTAACTGCAATATTTATCCTACTATTACCCATCATCATATC
TAACACCCGATTATATAAAGGACATGATCAATCATAGAATTCTCAATATGATATATAGGA
GTAGGCATTATATCCTTCTTACTTGTAAAAACTCCCTATTATCAACATCCAAGACATATG
ATGTAAAATTAACTCAACTATCCAAAGGAACCTAAATCACCTAGCTTCGAGAAACCAGCA
ATCCTTGCCTGAACTCAGGGCCATGGAATACCTTGAA
>AJ104_JUB_ZM
CTTATCTACCTCATTTACACTAACTGCAATATTTATCCTACTATTACCCATCATCATATC
TAACACCCGATTATATAAAGGACATGATCAATCATAGAATTCTCAATATGATATATAGGA
GTAGGCATTATATCCTTCTTACTTGTAAAAACTCCCTATTACCAACATCCAAGACATATG
ATGTAAAATTAACTCAACTATCCAAAGGAACCTAAATCACCTAGCTTCGAGAAACCAGCA
ATCCTTGCCTGAACTCAGGGCCATGGAATACCTTGAA
>AJ105_JUB_ZA
CTTATCTACCTCATTTACACTAACTGCAATATTTATCCTACTATTACCCATCATCATATC
TAACACCCGATTATATAAAGGACATGATCAATCATAGAATTCTCAATATGATATATAGGA
GTAGGGATTATATCCTTCTTACTTGTAAAAACTCCCTATTACCAACATCCAAGACATATG
ATGTAAAATTAACTCAACTATCCAAAGGAACCTAAATCACCTAGCTTCGAGAAACCAGCA
ATCCTTGCCTGAACTCAGGGCCATGAAATACCTTGAA
>AJ113_JUB_ZM
CTTATCTACCTCATTTACACTAACTGCAATATTTATCCTACTATTGCCCATCATCATATC
TAACACCCGATTATATAAAGGACATGATCAATCATAGAATTCTCAATATGATATATAGGA
GTAGGGATTATATCCTTCTTACTTGTAAAAACTCCCTATTACCAACATCCAAGACATATA
ATGTAAAATTAACTCAACTATCCAAAGGAATCTAAATCACCTAGCTTCGAGAAACCAGCA
ATCCTTGCTTGAACTCAGGGCCATGGAATACCTTGAA
>AJ126_JUB_NA
CTTATCTACCTCATTTACACTAACTGCAATATTTATCCTACTATTACCCATCATCATATC
TAACACCCGATTATATAAAGGACATGATCAATCATAGAATTCTCAATATGATATATAGGA
GTAGGCATTATATCCTTCTTACTTGTAAAAACTCCCTATTACCAACATCCAAGACATATG
ATGTAAAATTAACTCAACTATCCAAAGGAACCTAAATCACCTAGCTTCGAGAAACCAGCA
ATCCTTGCCTGAACTCAGGGCCATGGAATACCTTGAA
>AJ143_JUB_ZW
CTTATCTACCTCATTTACACTAACTGCAATATTTATCCTACTATTACCCATCATCATATC
TAACACCCGATTATATAAAGGACATGATCAATCATAGAATTCTCAATATGATATATAGGA
GTAGGCATTATATCCTTCTTACTTGTAAAAACTCCCTATTACCAACATCCAAGACATATG
ATGTAAAATTAACTCAACTATCCAAAGGAACCTAAATCACCTAGCTTCGAGAAACCAGCA
ATCCTTGCCTGAACTCAGGGCCATGGAATACCTTGAA
>AJ144_JUB_ZW
CTTATCTACCTCATTTACACTAACTGCAATATTTATCCTACTATTACCCATCATCATATC
TAACACCCGATTATATAAAGGACATGATCAATCATAGAATTCTCAATATGATATATAGGA
GTAGGCATTATATCCTTCTTACTTGTAAAAACTCCCTATTACCAACATCCAAGACATATG
ATGTAAAATTAACTCAACTATCCAAAGGAACCTAAATCACCTAGCTTCGAGAAACCAGCA
ATCCTTGCCTGAACTCAGGGCCATGGAATACCTTGAA
>AJ145_JUB_ZW
CTTATCTACCTCATTTACACTAACTGCAATATTTATCCTACTATTACCCATCATCATATC
TAACACCCGATTATATAAAGGACATGATCAATCATAGAATTCTCAATATGATATATAGGA
GTAGGCATTATATCCTTCTTACTTGTAAAAACTCCCTATTACCAACATCCAAGACATATG
ATGTAAAATTAACTCAACTATCCAAAGGAACCTAAATCACCTAGCTTCGAGAAACCAGCA
ATCCTTGCCTGAACTCAGGGCCATGGAATACCTTGAA
>AJ147_JUB_BW
CTTATCTACCTCATTTACACTAACTGCAATATTTATCCTACTATTACCCATCATCATATC
TAACACCCGATTATATAAAGGACATGATCAATCATAGAATTCTCAATATGATATATAGGA
GTAGGCATTATATCCTTCTTACTTGTAAAAACTCCCTATTACCAACATCCAAGACATATG
ATGTAAAATTAACTCAACTATCCAAAGGAACCTAAATCACCTAGCTTCGAGAAACCAGCA
ATCCTTGCCTGAACTCAGGGCCATGGAATACCTTGAA
>AJ149_JUB_ZW
CTTATCTACCTCATTTACACTAACTGCAATATTTATCCTACTATTACCCATCATCATATC
TAACACCCGATTATATAAAGGACATGATCAATCATAGAATTCTCAATATGATATATAGGA
GTAGGCATTATATCCTTCTTACTTGTAAAAACTCCCTATTACCAACATCCAAGACATATG
ATGTAAAATTAACTCAACTATCCAAAGGAACCTAAATCACCTAGCTTCGAGAAACCAGCA
ATCCTTGCCTGAACTCAGGGCCATGGAATACCTTGAA
>AJ151_JUB_BW
CTTATCTACCTCATTTACACTAACTGCAATATTTATCCTACTATTACCCATCATCATATC
TAACACCCGATTATATAAAGGACATGATCAATCATAGAATTCTCAATATGATATATGGGA
GTAGGCATTATATCCTTCTTACTTGTAAAAACTCCCTATTACCAACATCCAAGACATATG
ATGTAAAATTAACTCAACTATCCAAAGGAACCTAAATCACCTAGCTTCGAGAAACCAGCA
ATCCTTGCCTGAACTCAGGGCCATGGAATACCTTGAA
>AJ152_JUB_BW
CTTATCTACCTCATTTACACTAACTGCAATATTTATCCTACTATTACCCATCATCATATC
TAACACCCGATTATATAAAGGACATGATCAATCATAGAATTCTCAATATGATATATAGGA
GTAGGCATTATATCCTTCTTACTTGTAAAAACTCCCTATTACCAACATCCAAGACATATG
ATGTAAAATTAACTCAACTATCCAAAGGAACCTAAATCACCTAGCTTCGAGAAACCAGCA
ATCCTTGCCTGAACTCAGGGCCATGGAATACCTTGAA
>AJ153_JUB_BW
CTTATCTACCTCATTTACACTAACTGCAATATTTATCCTACTATTACCCATCATCATATC
TAACACCCGATTATATAAAGGACATGATCAATCATAGAATTCTCAATATGATATATAGGA
GTAGGCATTATATCCTTCTTACTTGTAAAAACTCCCTATTACCAACATCCAAGACATATG
ATGTAAAATTAACTCAACTATCCAAAGGAACCTAAATCACCTAGCTTCGAGAAACCAGCA
ATCCTTGCCTGAACTCAGGGCCATGGAATACCTTGAA
>AJ154_JUB_BW
CTTATCTACCTCATTTACACTAACTGCAATATTTATCCTACTATTACCCATCATCATATC
TAACACCCGATTATATAAAGGACATGATCAATCATAGAATTCTCAATATGATATATAGGA
GTAGGCATTATATCCTTCTTACTTGTAAAAACTCCCTATTACCAACATCCAAGACATATG
ATGTAAAATTAACTCAACTATCCAAAGGAACCTAAATCACCTAGCTTCGAGAAACCAGCA
ATCCTTGCCTGAACTCAGGGCCATGGAATACCTTGAA
>AJ156_JUB_BW
CTTATCTACCTCATTTACACTAACTGCAATATTTATCCTACTATTACCCATCATCATATC
TAACACCCGATTATATAAAGGACATGATCAATCATAGAATTCTCAATATGATATATAGGA
GTAGGCATTATATCCTTCTTACTTGTAAAAACTCCCTATTACCAACATCCAAGACATATG
ATGTAAAATTAACTCAACTATCCAAAGGAACCTAAATCACCTAGCTTCGAGAAACCAGCA
ATCCTTGCCTGAACTCAGGGCCATGGAATACCTTGAA
>AJ158_JUB_ZM
CTTATCTACCTCATTTACACTAACTGCAATATTTATCCTACTATTACCCATCATCATATC
TAACACCCGATTATATAAAGGACATGATCAATCATAGAATTCTCAATATGATATATAGGA
GTAGGCATTATATCCTTCTTACTTGTAAAAACTCCCTATTACCAACATCCAAGACATATG
ATGTAAAATTAACTCAACTATCCAAAGGAACCTAAATCACCTAGCTTCGAGAAACCAGCA
ATCCTTGCCTGAACTCAGGGCCATGGAATACCTTGAA
>AJ159_JUB_ZW
CTTATCTACCTCATTTATACTAACTGCAATATTTATCCTACTATTACCCATCATCATATC
TAACACCCGATTATATAAAGGACATGATCAATCATAGAATTCTCAATATGATATATAGGA
GTAGGGATTATATCCTTCTTACTTGTAAAAACTCCCTATTACCAACATCCAAGACATATG
ATGTAAAATTAACTCAACTATCCAAAGGAACCTAAATCACCTAGCTTCGAGAAACCAGCA
ATCCTTGCCTGAACTCAGGGCCATGAAATACCTTGAA
>AJ160_JUB_ZW
CTTATCTACCTCATTTACACTAACTGCAATATTTATCCTACTATTACCCATCATCATATC
TAACACCCGATTATATAAAGGACATGATCAATCATAGAATTCTCAATATGATATATAGGA
GTAGGCATTATATCCTTCTTACTTGTAAAAACTCCCTATTACCAACATCCAAGACATATG
ATGTAAAATTAACTCAACTATCCAAAGGAACCTAAATCACCTAGCTTCGAGAAACCAGCA
ATCCTTGCCTGAACTCAGGGCCATGGAATACCTTGAA
>AJ161_JUB_BW
CTTATCTACCTCATTTACACTAACTGCAATATTTATCCTACTATTACCCATCATCATATC
TAACACCCGATTATATAAAGGACATGATCAATCATAGAATTCTCAATATGATATATAGGA
GTAGGCATTATATCCTTCTTACTTGTAAAAACTCCCTATTACCAACATCCAAGACATATG
ATGTAAAATTAACTCAACTATCCAAAGGAACCTAAATCACCTAGCTTCGAGAAACCAGCA
ATCCTTGCCTGAACTCAGGGCCATGGAATACCTTGAA
>AJ163_JUB_ZW
CTTATCTACCTCATTTACACTAACTGCAATATTTATCCTACTATTACCCATCATCATATC
TAACACCCGATTATATAAAGGACATGATCAATCATAGAATTCTCAATATGATATATAGGA
GTAGGCATTATATCCTTCTTACTTGTAAAAACTCCCTATTACCAACATCCAAGACATATG
ATGTAAAATTAACTCAACTATCCAAAGGAACCTAAATCACCTAGCTTCGAGAAACCAGCA
ATCCTTGCCTGAACTCAGGGCCATGGAATACCTTGAA
>AJ164_JUB_ZW
CTTATCTACCTCATTTATACTAACTGCAATATTTATCCTACTATTACCCATCATCATATC
TAACACCCGATTATATAAAGGACATGATCAATCATAGAATTCTCAATATGATATATAGGA
GTAGGGATTATATCCTTCTTACTTGTAAAAACTTCCTATTACCAACATCCAAGACATATA
ATGTAAAATTAACTCAACTATCCAAAGGAACCTAAATCACCTAGCTTCGAGAAACCAGCA
ATCCTTGCCTGAACTCAGGGCCATGGAATACCTTGAA
>AJ166_JUB_ZW
CTTATCTACCTCATTTACACTAACTGCAATATTTATCCTACTATTACCCATCATCATATC
TAACACCCGATTATATAAAGGACATGATCAATCATAGAATTCTCAATATGATATATAGGA
GTAGGCATTATATCCTTCTTACTTGTAAAAACTCCCTATTACCAACATCCAAGACATATG
ATGTAAAATTAACTCAACTATCCAAAGGAACCTAAATCACCTAGCTTCGAGAAACCAGCA
ATCCTTGCCTGAACTCAGGGCCATGGAATACCTTGAA
>AJ167_JUB_ZW
CTTATCTACCTCATTTACACTAACTGCAATATTTATCCTACTATTACCCATCATCATATC
TAACACCCGATTATATAAAGGACATGATCAATCATAGAATTCTCAATATGATATATAGGA
GTAGGCATTATATCCTTCTTACTTGTAAAAACTCCCTATTACCAACATCCAAGACATATG
ATGTAAAATTAACTCAACTATCCAAAGGAACCTAAATCACCTAGCTTCGAGAAACCAGCA
ATCCTTGCCTGAACTCAGGGCCATGGAATACCTTGAA
>AJ169_JUB_ZW
CTTATCTACCTCATTTACACTAACTGCAATATTTATCCTACTATTACCCATCATCATATC
TAACACCCGATTATATAAAGGACATGATCAATCATAGAATTCTCAATATGATATATAGGA
GTAGGCATTATATCCTTCTTACTTGTAAAAACTCCCTATTACCAACATCCAAGACATATG
ATGTAAAATTAACTCAACTATCCAAAGGAACCTAAATCACCTAGCTTCGAGAAACCAGCA
ATCCTTGCCTGAACTCAGGGCCATGGAATACCTTGAA
>AJ170_JUB_ZW
CTTATCTACCTCATTTACACTAACTGCAATATTTATCCTACTATTACCCATCATCATATC
TAACACCCGATTATATAAAGGACATGATCAATCATAGAATTCTCAATATGATATATAGGA
GTAGGGATTATATCCTTCTTACTTGTAAAAACTCCCTATTACCAACATCCAAGACATATG
ATGTAAAATTAACTCAACTATCCAAAGGAACCTAAATCACCTAGCTTCGAGAAACCAGCA
ATCCTTGCCTGAACTCAGGGCCATGGAATACCTTGAA
>AJ172_JUB_ZW
CTTATCTACCTCATTTACACTAACTGCAATATTTATCCTACTATTACCCATCATCATATC
TAACACCCGATTATATAAAGGACATGATCAATCATAGAATTCTCAATATGATATATAGGA
GTAGGCATTATATCCTTCTTACTTGTAAAAACTCCCTATTACCAACATCCAAGACATATG
ATGTAAAATTAACTCAACTATCCAAAGGAACCTAAATCACCTAGCTTCGAGAAACCAGCA
ATCCTTGCCTGAACTCAGGGCCATGGAATACCTTGAA
>AJ237_JUB_NA
CTTATCTACCTCATTTACACTAACTGCAATATTTATCCTACTATTACCCATCATCATATC
TAACACCCGATTATATAAAGGACATGATCAATCATAGAATTCTCAATATGATATATAGGA
GTAGGCATTATATCCTTCTTACTTGTAAAAACTCCCTATTACCAACATCCAAGACATATG
ATGTAAAATTAACTCAACTATCCAAAGGAACCTAAATCACCTAGCTTCGAGAAACCAGCA
ATCCTTGCCTGAACTCAGGGCCATGGAATACCTTGAA
>AJ243_JUB_AO
CTTATCTACCTCATTTATACTAACTGCAATATTTATCCTACTATTACCCATCATCATATC
TAACACCCGATTATATAAAGGACATGATCAATCATAGAATTCTCAATATGATATATAGGA
GTAGGCATTATATCCTTCTTACTTGTAAAAACTCCCTATTACCAACATCCAAGACATATG
ATGTAAAATTAACTCAACTATCCAAAGGAACCTAAATCACCTAGCTTCGAGAAACCAGCA
ATCCTTGCCTGAACTCAGGGCCATGGAATACCTTGAA
>AJ244_JUB_AO
CTTATCTACCTCATTTATACTAACTGCAATATTTATCCTACTATTACCCATCATCATATC
TAACACCCGATTATATAAAGGGCATGATCAATCATAGAATTCTCAATATGATATATAGGA
GTAGGGATTATATCCTTCTTACTTGTAAAAACTCCCTATTACCAACATCCAAGACATATA
ATGTAAAATTAACTCAACTATCCAAAGGAACCTAAATCACCTAGCTTCGAGAAACCAGCA
ATCCTTGCCTGAACTCAGGGCCATGAAATACCTTGAA
>AJ248_JUB_BW
CTTATCTACCTCATTTACACTAACTGCAATATTTATCCTACTATTACCCATCATCATATC
TAACACCCGATTATATAAAGGACATGATCAATCATAGAATTCTCAATATGATATATAGGA
GTAGGCATTATATCCTTCTTACTTGTAAAAACTCCCTATTACCAACATCCAAGACATATG
ATGTAAAATTAACTCAACTATCCAAAGGAACCTAAATCACCTAGCTTCGAGAAACCAGCA
ATCCTTGCCTGAACTCAGGGCCATGGAATACCTTGAA
>AJ249_JUB_BW
CTTATCTACCTCATTTACACTAACTGCAATATTTATCCTACTATTACCCATCATCATATC
TAACACCCGATTATATAAAGGACATGATCAATCATAGAATTCTCAATATGATATATAGGA
GTAGGCATTATATCCTTCTTACTTGTAAAAACTCCCTATTACCAACATCCAAGACATATG
ATGTAAAATTAACTCAACTATCCAAAGGAACCTAAATCACCTAGCTTCGAGAAACCAGCA
ATCCTTGCCTGAACTCAGGGCCATGGAATACCTTGAA
>AJ255_JUB_AO
CTTATCTACCTCATTTACACTAACTGCAATATTTATCCTACTATTACCCATCATCATATC
TAACACCCGATTATATAAAGGACATGATCAATCATAGAATTCTCAATATGATATATAGGA
GTAGGCATTATATCCTTCTTACTTGTAAAAACTCCCTATTATCAACATCCAAGACATATG
ATGTAAAATTAACTCAACTATCCAAAGGAACCTAAATCACCTAGCTTCGAGAAACCAGCA
ATCCTTGCCTGAACTCAGGGCCATGGAATACCTTGAA
>AJ278_JUB_ZA
CTTATCTACCTCATTTACACTAACTGCAATATTTATCCTACTATTACCCATCATCATATC
TAACACCCGATTATATAAAGGACATGATCAATCATAGAATTCTCAATATGATATATAGGA
GTAGGCATTATATCCTTCTTACTTGTAAAAACTCCCTATTACCAACATCCAAGACATATG
ATGTAAAATTAACTCAACTATCCAAAGGAACCTAAATCACCTAGCTTCGAGAAACCAGCA
ATCCTTGCCTGAACTCAGGGCCATGGAATACCTTGAA
>AJ279_JUB_ZA
CTTATCTACCTCATTTACACTAACTGCAATATTTATCCTACTATTACCCATCATCATATC
TAACACCCGATTATATAAAGGACATGATCAATCATAGAATTCTCAATATGATATATAGGA
GTAGGCATTATATCCTTCTTACTTGTAAAAACTCCCTATTACCAACATCCAAGACATATG
ATGTAAAATTAACTCAACTATCCAAAGGAACCTAAATCACCTAGCTTCGAGAAACCAGCA
ATCCTTGCCTGAACTCAGGGCCATGGAATACCTTGAA
>AJ307_JUB_NA
CTTATCTACCTCATTTACACTAACTGCAATATTTATCCTACTATTACCCATCATCATATC
TAACACCCGATTATATAAAGGACATGATCAATCATAGAATTCTCAATATGATATATAGGA
GTAGGCATTATATCCTTCTTACTTGTAAAAACTCCCTATTACCAACATCCAAGACATATG
ATGTAAAATTAACTCAACTATCCAAAGGAACCTAAATCACCTAGCTTCGAGAAACCAGCA
ATCCTTGCCTGAACTCAGGGCCATGGAATACCTTGAA
>AJ368_JUB_CD
CTTATCTACCTCATTTACACTAACTGCAATATTTATCCTACTATTACCCATCATCATATC
TAACACCCGATTATATAAAGGGCATGATCAATCATAGAATTCTCAATATGATATATAGGA
GTAGGGATTATATCCTTCTTACTTGTAAAAACTCCCTATCACCAACATCCAAGACATATG
ATGTAAAATTAACTCAACTATCCAAAGGAACCTAAATCACCTAGCTTCGAGAAACCAGCA
ATCCTTGCCTGAACTCAGGGCCATGGAATACCTTGAA
>AJ370_JUB_CD
CTTATCTACCTCATTTACACTAACTGCAATATTTATCCTACTATTACCCATCATCATATC
TAACACCCGATTATATAAAGGACATGATCAATCATAGAATTCTCAATATGATATATAGGA
GTAGGCATTATATCCTTCTTACTTGTAAAAACTCCCTATTACCAACATCCAAGACATATG
ATGTAAAATTAACTCAACTATCCAAAGGAACCTAAATCACCTAGCTTCGAGAAACCAGCA
ATCCTTGCCTGAACTCAGGGCCATGGAATACCTTGAA
>AJ371_JUB_CD
CTTATCTACCTCATTTACACTAACTGCAATATTTATCCTACTATTACCCATCATCATATC
TAACACCCGATTATATAAAGGACATGATCAATCATAGAATTCTCAATATGATATATAGGA
GTAGGCATTATATCCTTCTTACTTGTAAAAACTCCCTATTACCAACATCCAAGACATATG
ATGTAAAATTAACTCAACTATCCAAAGGAACCTAAATCACCTAGCTTCGAGAAACCAGCA
ATCCTTGCCTGAACTCAGGGCCATGGAATACCTTGAA
>AJ120_RAI_TZ
CTTATCTACCTCATTTACACTAACTGCAATATTTATCCTACTATTACCCATCATCATATC
TAACACCCGATTATATAAAGGACATGATCAATCATAGAATTCTCAATATGATATATAGGA
GTAGGCATTATATCCTTCTTACTTGTAAAAACTCCCTATTACCAACATCCAAGACATATG
ATGTAAAATTAACTCAACTATCCAAAGGAACCTAAATCACCTAGCTTCGAGAAACCAGCA
ATCCTTGCCTGAACTCAGGGCCATGGAATACCTTGAA
>AJ025_RAI_KE
CTTATCTACCTCATTTACACTAACTGCAATATTTATCCTACTATTACCCATCATCATATC
TAACACCCGATTATATAAAGGACATGATCAATCATAGAATTCTCAATATGATATATAGGA
GTAGGCATTATATCCTTCTTACTTGTAAAAACTCCCTATTACCAACATCCAAGACATATG
ATGTAAAATTAACTCAACTATCCAAAGGAACCTAAATCACCTAGCTTCGAGAAACCAGCA
ATCCTTGCCTGAACTCAGGGCCATGGAATACCTTGAA
>AJ069_RAI_KE
CTTATCTACCTCATTTATACTAACTGCAATATTTATCCTACTATTACCCATCATCATATC
TAACACCCGATTATATAAAGGGCATGATCAATCATAGAATTCTCAATATGATATATAGGA
GTAGGGATTATATCCTTCTTACTTGTAAAAACTTCCTATTACCAACATCCAAGACATATA
ATGTAAAATTAACTCAACTATCCAAAGGAACCTAAATCACCTAGCTTCGAGAAACCAGCA
ATCCTTGCCTGAACTCAGGGCCATGAAATACCTTGAA
>AJ080_RAI_KE
CTTATCTACCTCATTTACACTAACTGCAATATTTATCCTACTATTACCCATCATCATATC
TAACACCCGATTATATAAAGGACATGATCAATCATAGAATTCTCAATATGATATATAGGA
GTAGGCATTATATCCTTCTTACTTGTAAAAACTCCCTATTACCAACATCCAAGACATATG
ATGTAAAATTAACTCAACTATCCAAAGGAACCTAAATCACCTAGCTTCGAGAAACCAGCA
ATCCTTGCCTGAACTCAGGGCCATGGAATACCTTGAA
>AJ001_RAI_KE
CTTATCTACCTCATTTACACTAACTGCAATATTTATCCTACTATTACCCATCATCATATC
TAACACCCGATTATATAAAGGACATGATCAATCATAGAATTCTCAATATGATATATAGGA
GTAGGCATTATATCCTTCTTACTTGTAAAAACTCCCTATTACCAACATCCAAGACATATG
ATGTAAAATTAACTCAACTATCCAAAGGAACCTAAATCACCTAGCTTCGAGAAACCAGCA
ATCCTTGCCTGAACTCAGGGCCATGGAATACCTTGAA
>AJ019_RAI_ET
CTTATTTACCTTATTTATACTAACTGCAATATTTATTCTACTATTACCCATCATCATATC
TAACACCCGATTATATAAAGGGCATGATCAATCATAGAATTCTCAATATGATATATAGGA
GTAGGGATTATATCCTTCTTACTTGTAAAAACTCCCTATCACCAACATCCAAGACATATG
ATGTAAAATTAACTCAACTATCCAAAGGAATCTAAATCACCTAGCTTCGAGAAACCAGCA
ATCCTTGCCTGAACTCAGGGCCATGGAATACCTTGAA
>AJ026_RAI_TZ
CTTATCTACCTCATTTACACTAACTGCAATATTTATCCTACTATTACCCATCATCATATC
TAACACCCGATTATATAAAGGACATGATCAATCATAGAATTCTCAATATGATATATAGGA
GTAGGGATTATATCCTTCTTACTTGTAAAAACTCCCTATCACCAACATCCAAGACATATG
ATGTAAAATTAACTCAACTGTCCAAAGGAACCTAAATCACCTAGCTTCGAGAAACCAGCA
ATCCTTGCCTAAACTCAGGGCCATGGAATACCTTGAA
>AJ028_RAI_TZ
CTTATCTACCTCATTTATACTAACTGCAATATTTATCCTACTATTACCCATCATCATATC
TAACACCCGATTATATAAAGGACATGATCAATCATAGAATTCTCAATATGATATATAGGA
GTAGGGATTATATCCTTCTTACTTGTAAAAACTTCCTATTACCAACATCCAAGACATATA
ATGTAAAATTAACTCAACTATCCAAAGGAACCTAAATCACCTAGCTTCGAGAAACCAGCA
ATCCTTGCCTGAACTCAGGGCCATGGAATACCTTGAA
>AJ093_RAI_TZ
CTTATCTACCTCATTTACACTAACTGCAATATTTATCCTACTATTACCCATCATCATATC
TAACACCCGATTATATAAAGGGCATGATCAATCATAGAATTCTCAATATGATATATAGGA
GTAGGGATTATATCCTTCTTACTTGTAAAAACTTCCTATTACCAACATCCAAGACATATA
ATGTAAAATTAACTCAACTATCCAAAGGAACCTAAATCACCTAGCTTCGAGAAACCAGCA
ATCCTTGCCTGAACTCAGGGCCATGAAATACCTTGAA
>AJ099_RAI_UG
CTTATCTACCTCATTTACACTAACTGCAATATTTATCCTACTATTACCCATCATCATATC
TAACACCCGATTATATAAAGGGCATGATCAATCATAGAATTCTCAATATGATATATAGGA
GTAGGGATTATATCCTTCTTACTTGTAAAAACTCCCTATCACCAACATCCAAGACATATG
ATGTAAAATTAACTCAACTGTCCAAAGGAACCTAAATCACCTAGCTTCGAGAAACCAGCA
ATCCTTGCCTAAACTCAGGGCCATGGAATACCTTGAA
>AJ119_RAI_TZ
CTTATCTACCTCATTTACACTAACTGCAATATTTATCCTACTATTACCCATCATCATATC
TAACACCCGATTATATAAAGGGCATGATCAATCATAGAATTCTCAATATGATATATAGGA
GTAGGGATTATATCCTTCTTACTTGTAAAAACTCCCTATCACCAACATCCAAGACATATG
ATGTAAAATTAACTCAACTGTCCAAAGGAACCTAAATCACCTAGCTTCGAGAAACCAGCA
ATCCTTGCCTAAACTCAGGGCCATGGAATACCTTGAA
>AJ189_RAI_ET
CTTATCTACCTCATTTACACTAACTGCAATATTTATCCTACTATTACCCATCATCATATC
TAACACCCGATTATATAAAGGACATGATCAATCATAGAATTCTCAATATGATATATAGGA
GTAGGCATTATATCCTTCTTACTTGTAAAAACTCCCTATTACCAACATCCAAGACATATG
ATGTAAAATTAACTCAACTATCCAAAGGAACCTAAATCACCTAGCTTCGAGAAACCAGCA
ATCCTTGCCTGAACTCAGGGCCATGGAATACCTTGAA
>AJ190_RAI_ET
CTTATCTACCTCATTTACACTAACTGCAATATTTATCCTACTATTACCCATCATCATATC
TAACACCCGATTATATAAAGGACATGATCAATCATAGAATTCTCAATATGATATATAGGA
GTAGGGATTATATCCTTCTTACTTGTAAAAACTCCCTATCACCAACATCCAAGACATATG
ATGTAAAATTAACTCAACTGTCCAAAGGAACCTAAATCACCTAGCTTCGAGAAACCAGCA
ATCCTTGCCTAAACTCAGGGCCATGGAATACCTTGAA
>AJ191_RAI_ET
CTTATCTACCTCATTTACACTAACTGCAATATTTATCCTACTATTACCCATCATCATATC
TAACACCCGATTATATAAAGGACATGATCAATCATAGAATTCTCAATATGATATATAGGA
GTAGGGATTATATCCTTCTTACTTGTAAAAACTCCCTATCACCAACATCCAAGACATATG
ATGTAAAATTAACTCAACTGTCCAAAGGAACCTAAATCACCTAGCTTCGAGAAACCAGCA
ATCCTTGCCTAAACTCAGGGCCATGGAATACCTTGAA
>AJ239_RAI_SO
CTTATCTACCTCATTTACACTAACTGCAATATTTATCCTACTATTACCCATCATCATATC
TAACACCCGATTATATAAAGGACATGATCAATCATAGAATTCTCAATATGATATATAGGA
GTAGGGATTATATCCTTCTTACTTGTAAAAACTCCCTATCACCAACATCCAAGACATATG
ATGTAAAATTAACTCAACTGTCCAAAGGAACCTAAATCACCTAGCTTCGAGAAACCAGCA
ATCCTTGCCTAAACTCAGGGCCATGGAATACCTTGAA
>AJ250_RAI_TZ
CTT---TACCTCATTTACACTAACTGCAATATTTATACTACTATTACCCATCATCATATC
TAACACCCGATTATATAAAGAGCATGATCAATCATAGAATTCTCAATATGATATATAGGA
GTAGGCATTATATCCTTCTTACTTGTAAAAACTCCCTATTACCAACATCCAAGACATACG
ATGTAAAATTAACTCAACTATCCAAAGGAATCTAAATCACCTAGCTTCGAGAAACCAGCA
ATCCTTGCCTGAACTCAGGGCCATGGAATACCTTGAA
>AJ351_RAI_KE
CTTATCTACCTCATTTACACTAACTGCAATATTTATCCTACTATTACCCATCATCATATC
TAACACCCGATTATATAAAGGACATGATCAATCATAGAATTCTCAATATGATATATAGGA
GTAGGGATTATATCCTTCTTACTTGTAAAAACTCCCTATCACCAACATCCAAGACATATG
ATGTAAAATTAACTCAACTGTCCAAAGGAACCTAAATCACCTAGCTTCGAGAAACCAGCA
ATCCTTGCCTAAACTCAGGGCCATGGAATACCTTGAA
>AJ384_RAI_KE
CTTATCTACCTCATTTACACTAACTGCAATATTTATCCTACTATTACCCATCATCATATC
TAACACCCGATTATATAAAGGACATGATCAATCATAGAATTCTCAATATGATATATAGGA
GTAGGCATTATATCCTTCTTACTTGTAAAAACTCCCTATTACCAACATCCAAGACATATG
ATGTAAAATTAACTCAACTATCCAAAGGAACCTAAATCACCTAGCTTCGAGAAACCAGCA
ATCCTTGCCTGAACTCAGGGCCATGGAATACCTTGAA
>AJ032_SOE_SO
CTT---TACCTCATTTACACTAACTGCAATATTTATACTACTATTACCCATCATCATATC
TAACACCCGATTATATAAAGAGCATGATCAATCATAGAATTCTCAATATGATATATAGGA
GTAGGGATTATATCCTTCTTACTTGTAAAAACTCCCTATTACCAACATCCAAGACATACG
ATGTAAAATTAACTCAACTATCCAAAGGAACCTAAATCACCTAGCTTCGAGAAACCAGCA
ATCCTTGCCTGAACTCAGGGCCATGGAATACCTTGAA
>AJ044_SOE_SDSO
CTT---TACCTCATTTACACTAACTGCAATATTTATACTACTATTACCCATCATCATATC
TAACACCCGATTATATAAAGAACATGATCAATCATAGAATTCTCAATATGATATATAGGA
GTAGGGATTATATCCTTCTTACTTGTAAAAACTCCCTATTACCAACATCCAAGACATACG
ATGTAAAATTAACTCAACTATCCAAAGGAATCTAAATCACCTAGCTTCGAGAAACCAGCA
ATCCTTGCCTGAACTCAGGGCCATGGAACATCTTGAA
>AJ045_SOE_SDSO
CTT---TACCTCATTTACACTAACTGCAATATTTATACTACTATTACCCATCATCATATC
TAACACCCGATTATATAAAGAACATGATCAATCATAGAATTCTCAATATGATATATAGGA
GTAGGGATTATATCCTTCTTACTTGTAAAAACTCCCTATTACCAACATCCAAGACATACG
ATGTAAAATTAACTCAACTATCCAAAGGAATCTAAATCACCTAGCTTCGAGAAACCAGCA
ATCCTTGCCTGAACTCAGGGCCATGGAATATCTTGAA
>AJ046_SOE_SDSO
CTT---TACCTCATTTACACTAACTGCAATATTTATACTACTATTACCCATCATCATATC
TAACACCCGATTATATAAAGAACATGATCAATCATAGAATTCTCAATATGATATATAGGA
GTAGGGATTATATCCTTCTTACTTGTAAAAACTCCCTATTACCAACATCCAAGACATACG
ATGTAAAATTAACTCAACTATCCAAAGGAATCTAAATCACCTAGCTTCGAGAAACCAGCA
ATCCTTGCCTGAACTCAGGGCCATGGAATATCTTGAA
>AJ047_SOE_SDSO
CTT---TACCTCATTTACACTAACTGCAATATTTATACTACTATTACCCATCATCATATC
TAACACCCGATTATATAAAGAACATGATCAATCATAGAATTCTCAATATGATATATAGGA
GTAGGGATTATATCCTTCTTACTTGTAAAAACTCCCTATTACCAACATCCAAGACATACG
ATGTAAAATTAACTCAACTATCCAAAGGAATCTAAATCACCTAGCTTCGAGAAACCAGCA
ATCCTTGCCTGAACTCAGGGCCATGGAATATCTTGAA
>AJ048_SOE_SDSO
CTT---TACCTCATTTACACTAACTGCAATATTTATACTACTATTACCCATCATCATATC
TAACACCCGATTATATAAAGAACATGATCAATCATAGAATTCTCAATATGATATATAGGA
GTAGGGATTATATCCTTCTTACTTGTAAAAACTCCCTATTACCAACATCCAAGACATACG
ATGTAAAATTAACTCAACTATCCAAAGGAATCTAAATCACCTAGCTTCGAGAAACCAGCA
ATCCTTGCCTGAACTCAGGGCCATGGAATATCTTGAA
>AJ049_SOE_SDSO
CTT---TACCTCATTTACACTAACTGCAATATTTATACTACTATTACCCATCATCATATC
TAACACCCGATTATATAAAGAACATGATCAATCATAGAATTCTCAATATGATATATAGGA
GTAGGGATTATATCCTTCTTACTTGTAAAAACTCCCTATTACCAACATCCAAGACATACG
ATGTAAAATTAACTCAACTATCCAAAGGAATCTAAATCACCTAGCTTCGAGAAACCAGCA
ATCCTTGCCTGAACTCAGGGCCATGGAATATCTTGAA
>AJ050_SOE_SDSO
CTT---TACCTCATTTACACTAACTGCAATATTTATACTACTATTACCCATCATCATATC
TAACACCCGATTATATAAAGAGCATGATCAATCATAGAATTCTCAATATGATATATAGGA
GTAGGGATTATATCCTTCTTACTTGTAAAAACTCCCTATTACCAACATCCAAGACATACG
ATGTAAAATTAACTCAACTATCCAAAGGAATCTAAATCACCTAGCTTCGAGAAACCAGCA
ATCCTTGCCTGAACTCAGGGCCATGGAATATCTTGAA
>AJ051_SOE_SDSO
CTT---TACCTCATTTACACTAACTGCAATATTTATACTACTATTACCCATCATCATATC
TAACACCCGATTATATAAAGAGCATGATCAATCATAGAATTCTCAATATGATATATAGGA
GTAGGGATTATATCCTTCTTACTTGTAAAAACTCCCTATTACCAACATCCAAGACATACG
ATGTAAAATTAACTCAACTATCCAAAGGAATCTAAATCACCTAGCTTCGAGAAACCAGCA
ATCCTTGCCTGAACTCAGGGCCATGGAATATCTTGAA
>AJ052_SOE_SDSO
CTT---TACCTCATTTACACTAACTGCAATATTTATACTACTATTACCCATCATCATATC
TAACACCCGATTATATAAAGAACATGATCAATCATAGAATTCTCAATATGATATATAGGA
GTAGGGATTATATCCTTCTTACTTGTAAAAACTCCCTATTACCAACATCCAAGACATACG
ATGTAAAATTAACTCAACTATCCAAAGGAATCTAAATCACCTAGCTTCGAGAAACCAGCA
ATCCTTGCCTGAACTCAGGGCCATGGAATATCTTGAA
>AJ053_SOE_SDSO
CTT---TACCTCATTTACACTAACTGCAATATTTATACTACTATTACCCATCATCATATC
TAACACCCGATTATATAAAGAGCATGATCAATCATAGAATTCTCAATATGATATATAGGA
GTAGGGATTATATCCTTCTTACTTGTAAAAACTCCCTATTACCAACATCCAAGACATACG
ATGTAAAATTAACTCAACTATCCAAAGGAATCTAAATCACCTAGCTTCGAGAAACCAGCA
ATCCTTGCCTGAACTCAGGGCCATGGAATATCTTGAA
>AJ054_SOE_SDSO
CTT---TACCTCATTTACACTAACTGCAATATTTATACTACTATTACCCATCATCATATC
TAACACCCGATTATATAAAGAACATGATCAATCATAGAATTCTCAATATGATATATAGGA
GTAGGGATTATATCCTTCTTACTTGTAAAAACTCCCTATTACCAACATCCAAGACATACG
ATGTAAAATTAACTCAACTATCCAAAGGAATCTAAATCACCTAGCTTCGAGAAACCAGCA
ATCCTTGCCTGAACTCAGGGCCATGGAATATCTTGAA
>AJ055_SOE_SDSO
CTT---TACCTCATTTACACTAACTGCAATATTTATACTACTATTACCCATCATCATATC
TAACACCCGATTATATAAAGAGCATGATCAATCATAGAATTCTCAATATGATATATAGGA
GTAGGGATTATATCCTTCTTACTTGTAAAAACTCCCTATTACCAACATCCAAGACATACG
ATGTAAAATTAACTCAACTATCCAAAGGAATCTAAATCACCTAGCTTCGAGAAACCAGCA
ATCCTTGCCTGAACTCAGGGCCATGGAATATCTTGAA
>AJ056_SOE_SDSO
CTT---TACCTCATTTACACTAACTGCAATATTTATACTACTATTACCCATCATCATATC
TAACACCCGATTATATAAAGAACATGATCAATCATAGAATTCTCAATATGATATATAGGA
GTAGGGATTATATCCTTCTTACTTGTAAAAACTCCCTATTACCAACATCCAAGACATACG
ATGTAAAATTAACTCAACTATCCAAAGGAATCTAAATCACCTAGCTTCGAGAAACCAGCA
ATCCTTGCCTGAACTCAGGGCCATGGAATATCTTGAA
>AJ057_SOE_SDSO
CTT---TACCTCATTTACACTAACTGCAATATTTATACTACTATTACCCATCATCATATC
TAACACCCGATTATATAAAGAGCATGATCAATCATAGAATTCTCAATATGATATATAGGA
GTAGGGATTATATCCTTCTTACTTGTAAAAACTCCCTATTACCAACATCCAAGACATACG
ATGTAAAATTAACTCAACTATCCAAAGGAATCTAAATCACCTAGCTTCGAGAAACCAGCA
ATCCTTGCCTGAACTCAGGGCCATGGAATATCTTGAA
>AJ058_SOE_SDSO
CTT---TACCTCATTTACACTAACTGCAATATTTATACTACTATTACCCATCATCATATC
TAACACCCGATTATATAAAGAGCATGATCAATCATAGAATTCTCAATATGATATATAGGA
GTAGGGATTATATCCTTCTTACTTGTAAAAACTCCCTATTACCAACATCCAAGACATACG
ATGTAAAATTAACTCAACTATCCAAAGGAATCTAAATCACCTAGCTTCGAGAAACCAGCA
ATCCTTGCCTGAACTCAGGGCCATGGAATATCTTGAA
>AJ059_SOE_SDSO
CTT---TACCTCATTTACACTAACTGCAATATTTATACTACTATTACCCATCATCATATC
TAACACCCGATTATATAAAGAACATGATCAATCATAGAATTCTCAATATGATATATAGGA
GTAGGGATTATATCCTTCTTACTTGTAAAAACTCCCTATTACCAACATCCAAGACATACG
ATGTAAAATTAACTCAACTATCCAAAGGAATCTAAATCACCTAGCTTCGAGAAACCAGCA
ATCCTTGCCTGAACTCAGGGCCATGGAATATCTTGAA
>AJ060_SOE_SDSO
CTT---TACCTCATTTACACTAACTGCAATATTTATACTACTATTACCCATCATCATATC
TAACACCCGATTATATAAAGAGCATGATCAATCATAGAATTCTCAATATGATATATAGGA
GTAGGGATTATATCCTTCTTACTTGTAAAAACTCCCTATTACCAACATCCAAGACATACG
ATGTAAAATTAACTCAACTATCCAAAGGAATCTAAATCACCTAGCTTCGAGAAACCAGCA
ATCCTTGCCTGAACTCAGGGCCATGGAATATCTTGAA
>AJ081_SOE_SD
CTTATCTACCTCATTTACACTAACTGCAATATTTATCCTACTATTACCCATCATCATATC
TAACACCCGATTATATAAAGGGCATGATCAATCATAGAATTCTCAATATGATATATAGGA
GTAGGGATTATATCCTTCTTACTTGTAAAAACTCCCTATCACCAACATCCAAGACATATG
ATGTAAAATTAACTCAACTGTCCAAAGGAACCTAAATCACCTAGCTTCGAGAAACCAGCA
ATCCTTGCCTAAACTCAGGGCCATGGAATACCTTGAA
>AJ118_SOE_SD
CTTATCTACCTCATTTATACTAACTGCAATATTTATCCTACTATTACCCATCATCATATC
TAACACCCGATTATATAAAGGGCATGATCAATCATAGAATTCTCAATATGATATATAGGA
GTAGGGATTATATCCTTCTTACTTGTAAAAACTCCCTATTACCAACATCCAAGACATATA
ATGTAAAATTAACTCAACTATCCAAAGGAACCTAAATCACCTAGCTTCGAGAAACCAGCA
ATCCTTGCCTGAACTCAGGGCCATGAAATACCTTGAA
>AJ252_SOE_ET
CTT---TACCTCATTTACACTAACTGCAATATTTATACTACTATTACCCATCATCATATC
TAACACCCGATTATATAAAGAGCATGATCAATCATAGAATTCTCAATATGATATATAGGA
GTAGGGATTATATCCTTCTTACTTGTAAAAACTCCCTATTACCAACATCCAAGACATACG
ATGTAAAATTAACTCAACTATCCAAAGGAATCTAAATCACCTAGCTTCGAGAAACCAGCA
ATCCTTGCCTGAACTCAGGGCCATGGAATATCTTGAA
>AJ281_SOE_SO
CTT---TACCTCATTTACACTAACTGCAATATTTATACTACTATTACCCATCATCATATC
TAACACCCGATTATATAAAGAACATGATCAATCATAGAATTCTCAATATGATATATAGGA
GTAGGGATTATATCCTTCTTACTTGTAAAAACTCCCTATTACCAACATCCAAGACATACG
ATGTAAAATTAACTCAACTATCCAAAGGAATCTAAATCACCTAGCTTCGAGAAACCAGCA
ATCCTTGCCTGAACTCAGGGCCATGGAATATCTTGAA
>AJ288_SOE_SO
CTT---TACCTCATTTACACTAACTGCAATATTTATACTACTATTACCCATCATCATATC
TAACACCCGATTATATAAAGAACATGATCAATCATAGAATTCTCAATATGATATATAGGA
GTAGGGATTATATCCTTCTTACTTGTAAAAACTCCCTATTACCAACATCCAAGACATACG
ATGTAAAATTAACTCAACTATCCAAAGGAATCTAAATCACCTAGCTTCGAGAAACCAGCA
ATCCTTGCCTGAACTCAGGGCCATGGAATATCTTGAA
>AJ289_SOE_SD
CTT---TACCTCATTTACACTAACTGCAATATTTATACTACTATTACCCATCATCATATC
TAACACCCGATTATATAAAGAACATGATCAATCATAGAATTCTCAATATGATATATAGGA
GTAGGGATTATATCCTTCTTACTTGTAAAAACTCCCTATTACCAACATCCAAGACATACG
ATGTAAAATTAACTCAACTATCCAAAGGAATCTAAATCACCTAGCTTCGAGAAACCAGCA
ATCCTTGCCTGAACTCAGGGCCATGGAATATCTTGAA
>AJ292_SOE_SO
CTT---TACCTCATTTACACTAACTGCAATATTTATACTACTATTACCCATCATCATATC
TAACACCCGATTATATAAAGAACATGATCAATCATAGAATTCTCAATATGATATATAGGA
GTAGGGATTATATCCTTCTTACTTGTAAAAACTCCCTATTACCAACATCCAAGACATACG
ATGTAAAATTAACTCAACTATCCAAAGGAACCTAAATCACCTAGCTTCGAGAAACCAGCA
ATCCTTGCCTGAACTCAGGGCCATGGAATATCTTGAA
>AJ293_SOE_SD
CTT---TACCTCATTTACACTAACTGCAATATTTATACTACTATTACCCATCATCATATC
TAACACCCGATTATATAAAGAACATGATCAATCATAGAATTCTCAATATGATATATAGGA
GTAGGGATTATATCCTTCTTACTTGTAAAAACTCCCTATTACCAACATCCAAGACATACG
ATGTAAAATTAACTCAACTATCCAAAGGAATCTAAATCACCTAGCTTCGAGAAACCAGCA
ATCCTTGCCTGAACTCAGGGCCATGGAATATCTTGAA
>AJ294_SOE_SO
CTT---TACCTCATTTACACTAACTGCAATATTTATACTACTATTACCCATCATCATATC
TAACACCCGATTATATAAAGAACATGATCAATCATAGAATTCTCAATATGATATATAGGA
GTAGGGATTATATCCTTCTTACTTGTAAAAACTCCCTATTACCAACATCCAAGACATACG
ATGTAAAATTAACTCAACTATCCAAAGGAATCTAAATCACCTAGCTTCGAGAAACCAGCA
ATCCTTGCCTGAACTCAGGGCCATGGAATATCTTGAA
>AJ295_SOE_SO
CTT---TACCTCATTTACACTAACTGCAATATTTATACTACTATTACCCATCATCATATC
TAACACCCGATTATATAAAGAACATGATCAATCATAGAATTCTCAATATGATATATAGGA
GTAGGGATTATATCCTTCTTACTTGTAAAAACTCCCTATTACCAACATCCAAGACATACG
ATGTAAAATTAACTCAACTATCCAAAGGAATCTAAATCACCTAGCTTCGAGAAACCAGCA
ATCCTTGCCTGAACTCAGGGCCATGGAATATCTTGAA
>AJ302_SOE_SO
CTT---TACCTCATTTACACTAACTGCAATATTTATACTACTATTACCCATCATCATATC
TAACACCCGATTATATAAAGAACATGATCAATCATAGAATTCTCAATATGATATATAGGA
GTAGGGATTATATCCTTCTTACTTGTAAAAACTCCCTATTACCAACATCCAAGACATACG
ATGTAAAATTAACTCAACTATCCAAAGGAATCTAAATCACCTAGCTTCGAGAAACCAGCA
ATCCTTGCCTGAACTCAGGGCCATGGAATATCTTGAA
>AJ305_SOE_SO
CTTATCTACCTCATTTACACTAACTGCAATATTTATCCTACTATTACCCATCATCATATC
TAACACCCGATTATATAAAGGACATGATCAATCATAGAATTCTCAATATGATATATAGGA
GTAGGGATTATATCCTTCTTACTTGTAAAAACTCCCTATCACCAACATCCAAGACATATG
ATGTAAAATTAACTCAACTGTCCAAAGGAACCTAAATCACCTAGCTTCGAGAAACCAGCA
ATCCTTGCCTAAACTCAGGGCCATGGAATACCTTGAA
>AJ306_SOE_SO
CTTATCTACCTCATTTACACTAACTGCAATATTTATCCTACTATTACCCATCATCATATC
TAACACCCGATTATATAAAGGACATGATCAATCATAGAATTCTCAATATGATATATAGGA
GTAGGGATTATATCCTTCTTACTTGTAAAAACTCCCTATCACCAACATCCAAGACATATG
ATGTAAAATTAACTCAACTGTCCAAAGGAACCTAAATCACCTAGCTTCGAGAAACCAGCA
ATCCTTGCCTAAACTCAGGGCCATGGAATACCTTGAA
>AJ309_SOE_SO
CTT---TACCTCATTTACACTAACTGCAATATTTATACTACTATTACCCATCATCATATC
TAACACCCGATTATATAAAGAACATGATCAATCATAGAATTCTCAATATGATATATAGGA
GTAGGGATTATATCCTTCTTACTTGTAAAAACTCCCTATTACCAACATCCAAGACATACG
ATGTAAAATTAACTCAACTATCCAAAGGAATCTAAATCACCTAGCTTCGAGAAACCAGCA
ATCCTTGCCTGAACTCAGGGCCATGGAATATCTTGAA
>AJ396_SOE_SO
CTT---TACCTCATTTACACTAACTGCAATATTTATACTACTATTACCCATCATCATATC
TAACACCCGATTATATAAAGAACATGATCAATCATAGAATTCTCAATATGATATATAGGA
GTAGGGATTATATCCTTCTTACTTGTAAAAACTCCCTATTACCAACATCCAAGACATACG
ATGTAAAATTAACTCAACTATCCAAAGGAATCTAAATCACCTAGCTTCGAGAAACCAGCA
ATCCTTGCCTGAACTCAGGGCCATGGAATATCTTGAA
>AJ399_SOE_ET
CTT---TACCTCATTTACACTAACTGCAATATTTATACTACTATTACCCATCATCATATC
TAACACCCGATTATATAAAGAACATGATCAATCATAGAATTCTCAATATGATATATAGGA
GTAGGGATTATATCCTTCTTACTTGTAAAAACTCCCTATTACCAACATCCAAGACATACG
ATGTAAAATTAACTCAACTATCCAAAGGAATCTAAATCACCTAGCTTCGAGAAACCAGCA
ATCCTTGCCTGAACTCAGGGCCATGGAACATCTTGAA
>AJ039_VEN_IN
CTTATCTACCTCATTTATACTAACTGCAATATTTATCCTACTATTACCCATCATCATATC
TAACACCCGATTATATAAAGGGCATGATCAATCATAGAATTCTCAATATGATATATAGGA
GTAGGGATTATATCCTTCTTACTTGTAAAAACTTCCTATTACCAACATCCAAGACATATA
ATGTAAAATTAACTCAACTATCCAAAGGAACCTAAATCACCTAGCTTCGAGAAACCAGCA
ATCCTTGCCTGAACTCAGGGCCATGAAATACCTTGAA
>AJ063_VEN_IR
CTTATCTACCTCATTTATACTAACTGCAATATTTATCCTACTATTACCCATCATCATATC
TAACACCCGATTATATAAAGGGCATGATCAATCATAGAATTCTCAATATGATATATAGGA
GTAGGGATTATATCCTTCTTACTTGTAAAAACTTCCTATTACCAACATCCAAGACATATA
ATGTAAAATTAACTCAACTATCCAAAGGAACCTAAATCACCTAGCTTCGAGAAACCAGCA
ATCCTTGCCTGAACTCAGGGCCATGAAATACCTTGAA
>AJ064_VEN_IR
CTTATCTACCTCATTTATACTAACTGCAATATTTATCCTACTATTACCCATCATCATATC
TAACACCCGATTATATAAAGGGCATGATCAATCATAGAATTCTCAATATGATATATAGGA
GTAGGGATTATATCCTTCTTACTTGTAAAAACTTCCTATTACCAACATCCAAGACATATA
ATGTAAAATTAACTCAACTATCCAAAGGAACCTAAATCACCTAGCTTCGAGAAACCAGCA
ATCCTTGCCTGAACTCAGGGCCATGAAATACCTTGAA
>AJ066_VEN_IR
CTTATCTACCTCATTTATACTAACTGCAATATTTATCCTACTATTACCCATCATCATATC
TAACACCCGATTATATAAAGGGCATGATCAATCATAGAATTCTCAATATGATATATAGGA
GTAGGGATTATATCCTTCTTACTTGTAAAAACTTCCTATTACCAACATCCAAGACATATA
ATGTAAAATTAACTCAACTATCCAAAGGAACCTAAATCACCTAGCTTCGAGAAACCAGCA
ATCCTTGCCTGAACTCAGGGCCATGAAATACCTTGAA
>AJ072_VEN_TD
CTTATCTACCTCATTTATACTAACTGCAATATTTATCCTACTATTACCCATCATCATATC
TAACACCCGATTATATAAAGGGCATGATCAATCATAGAATTCTCAATATGATATATAGGA
GTAGGGATTATATCCTTCTTACTTGTAAAAACTCCCTATTACCAACATCCAAGACATATA
ATGTAAAATTAACTCAACTATCCAAAGGAACCTAAATCACCTAGCTTCGAGAAACCAGCA
ATCCTTGCCTGAACTCAGGGCCATGAAATACCTTGAA
>AJ079_VEN_AF
CTTATCTACCTCATTTATACTAACTGCAATATTTATCCTACTATTACCCATCATCATATC
TAACACCCGATTATATAAAGGGCATGATCAATCATAGAATTCTCAATATGATATATAGGA
GTAGGGATTATATCCTTCTTACTTGTAAAAACTTCCTATTACCAACATCCAAGACATATA
ATGTAAAATTAACTCAACTATCCAAAGGAACCTAAATCACCTAGCTTCGAGAAACCAGCA
ATCCTTGCCTGAACTCAGGGCCATGAAATACCTTGAA
>AJ108_VEN_NG
CTTATCTACCTCATTTATACTAACTGCAATATTTATCCTACTATTACCCATCATCATATC
TAACACCCGATTATATAAAGGGCATGATCAATCATAGAATTCTCAATATGATATATAGGA
GTAGGGATTATATCCTTCTTACTTGTAAAAACTCCCTATTACCAACATCCAAGACATATA
ATGTAAAATTAACTCAACTATCCAAAGGAACCTAAATCACCTAGCTTCGAGAAACCAGCA
ATCCTTGCCTGAACTCAGGGCCATGAAATACCTTGAA
>AJ115_VEN_IN
CTTATCTACCTCATTTACACTAACTGCAATATTTATCCTACTATTACCCATCATCATATC
TAACACCCGATTATATAAAGGACATGATCAATCATAGAATTCTCAATATGATATATAGGA
GTAGGGATTATATCCTTCTTACTTGTAAAAACTTCCTATTACCAACATCCAAGACATATA
ATGTAAAATTAACTCAACTATCCAAAGGAACCTAAATCACCTAGCTTCGAGAAACCAGCA
ATCCTTGCCTGAACTCAGGGCCATGAAATACCTTGAA
>AJ125_VEN_JO
CTTATCTACCTCATTTATACTAACTGCAATATTTATCCTACTATTACCCATCATCATATC
TAACACCCGATTATATAAAGGACATGATCAATCATAGAATTCTCAATATGATATATAGGA
GTAGGGATTATATCCTTCTTACTTGTAAAAACTTCCTATTACCAACATCCAAGACATATA
ATGTAAAATTAACTCAACTATCCAAAGGAACCTAAATCACCTGGCTTCGAGAAACCAGCA
ATCCTTGCCTGAACTCAGGGCCATGAAATACCTTGAA
>AJ127_VEN_IR
CTTATCTACCTCATTTATACTAACTGCAATATTTATCCTACTATTACCCATCATCATATC
TAACACCCGATTATATAAAGGGCATGATCAATCATAGAATTCTCAATATGATATATAGGA
GTAGGGATTATATCCTTCTTACTTGTAAAAACTTCCTATTACCAACATCCAAGACATATA
ATGTAAAATTAACTCAACTATCCAAAGGAACCTAAATCACCTAGCTTCGAGAAACCAGCA
ATCCTTGCCTGAACTCAGGGCCATGAAATACCTTGAA
>AJ130_VEN_TM
CTTATCTACCTCATTTATACTAACTGCAATATTTATCCTACTATTACCCATCATCATATC
TAACACCCGATTATATAAAGGGCATGATCAATCATAGAATTCTCAATATGATATATAGGA
GTAGGGATTATATCCTTCTTACTTGTAAAAACTTCCTATTACCAACATCCAAGACATATA
ATGTAAAATTAACTCAACTATCCAAAGGAACCTAAATCACCTAGCTTCGAGAAACCAGCA
ATCCTTGCCTGAACTCAGGGCCATGAAATACCTTGAA
>AJ134_VEN_RU
CTTATCTACCTCATTTATACTAACTGCAATATTTATCCTACTATTACCCATCATCATATC
TAACACCCGATTATATAAAGGGCATGATCAATCATAGAATTCTCAATATGATATATAGGA
GTAGGGATTATATCCTTCTTACTTGTAAAAACTTCCTATTACCAACATCCAAGACATATA
ATGTAAAATTAACTCAACTATCCAAAGGAACCTAAATCACCTAGCTTCGAGAAACCAGCA
ATCCTTGCCTGAACTCAGGGCCATGAAATACCTTGAA
>AJ135_VEN_TM
CTTATCTACCTCATTTATACTAACTGCAATATTTATCCTACTATTACCCATCATCATATC
TAACACCCGATTATATAAAGGGCATGATCAATCATAGAATTCTCAATATGATATATAGGA
GTAGGGATTATATCCTTCTTACTTGTAAAAACTTCCTATTACCAACATCCAAGACATATA
ATGTAAAATTAACTCAACTATCCAAAGGAACCTAAATCACCTAGCTTCGAGAAACCAGCA
ATCCTTGCCTGAACTCAGGGCCATGAAATACCTTGAA
>AJ138_VEN_RU
CTTATCTACCTCATTTATACTAACTGCAATATTTATCCTACTATTACCCATCATCATATC
TAACACCCGATTATATAAAGGGCATGATCAATCATAGAATTCTCAATATGATATATAGGA
GTAGGGATTATATCCTTCTTACTTGTAAAAACTTCCTATTACCAACATCCAAGACATATA
ATGTAAAATTAACTCAACTATCCAAAGGAACCTAAATCGCCTAGCTTCGAGAAACCAGCA
ATCCTTGCCTGAACTCAGGGCCATGAAATACCTTGAA
>AJ139_VEN_TM
CTTATCTACCTCATTTATACTAACTGCAATATTTATCCTACTATTACCCATCATCATATC
TAACACCCGATTATATAAAGGACATGATCAATCATAGAATTCTCAATATGATATATAGGA
GTAGGGATTATATCCTTCTTACTTGTAAAAACTTCCTATTACCAACATCCAAGACATATA
ATGTAAAATTAACTCAACTATCCAAAGGAACCTAAATCACCTAGCTTCGAGAAACCAGCA
ATCCTTGCCTGAACTCAGGGCCATGAAATACCTTGAA
>AJ176_VEN_SY
CTTATCTACCTCATTTATACTAACTGCAATATTTATCCTACTATTACCCATCATCATATC
TAACACCCGATTATATAAAGGACATGATCAATCATAGAATTCTCAATATGATATATAGGA
GTAGGGATTATATCCTTCTTACTTGTAAAAACTTCCTATTACCAACATCCAAGACATATA
ATGTAAAATTAACTCAACTATCCAAAGGAACCTAAATCACCTGGCTTCGAGAAACCAGCA
ATCCTTGCCTGAACTCAGGGCCATGAAATACCTTGAA
>AJ182_VEN_SY
CTTATCTACCTCATTTATACTAACTGCAATATTTATCCTACTATTACCCATCATCATATC
TAACACCCGATTATATAAAGGACATGATCAATCATAGAATTCTCAATATGATATATAGGA
GTAGGGATTATATCCTTCTTACTTGTAAAAACTTCCTATTACCAACATCCAAGACATATA
ATGTAAAATTAACTCAACTATCCAAAGGAACCTAAATCACCTAGCTTCGAGAAACCAGCA
ATCCTTGCCTGAACTCAGGGCCATGAAATACCTTGAA
>AJ253_VEN_IN
CTTATCTACCTCATTTATACTAACTGCAATATTTATCCTACTATTACCCATCATCATATC
TAACACCCGATTATATAAAGGACATGATCAATCATAGAATTCTCAATATGATATATAGGA
GTAGGGATTATATCCTTCTTACTTGTAAAAACTTCCTATTACCAACATCCAAGACATATA
ATGTAAAATTAACTCAACTATCCAAAGGAACCTAAATCACCTAGCTTCGAGAAACCAGCA
ATCCTTGCCTGAACTCAGGGCCATGAAATACCTTGAA
>AJ291_VEN_AF
CTTATCTACCTCATTTATACTAACTGCAATATTTATCCTACTATTACCCATCATCATATC
TAACACCCGATTATATAAAGGACATGATCAATCATAGAATTCTCAATATGATATATAGGA
GTAGGGATTATATCCTTCTTACTTGTAAAAACTTCCTATTACCAACATCCAAGACATATA
ATGTAAAATTAACTCAACTATCCAAAGGAACCTAAATCACCTAGCTTCGAGAAACCAGCA
ATCCTTGCCTGAACTCAGGGCCATGAAATACCTTGAA
>AJ339_VEN_IR
CTTATCTACCTCATTTATACTAACTGCAATATTTATCCTACTATTACCCATCATCATATC
TAACACCCGATTATATAAAGGACATGATCAATCATAGAATTCTCAATATGATATATAGGA
GTAGGGATTATATCCTTCTTACTTGTAAAAACTTCCTATTACCAACATCCAAGACATATA
ATGTAAAATTAACTCAACTATCCAAAGGAACCTAAATCACCTAGCTTCGAGAAACCAGCA
ATCCTTGCCTGAACTCAGGGCCATGAAATACCTTGAA
>AJ347_VEN_IR
CTTATCTACCTCATTTATACTAACTGCAATATTTATCCTACTATTACCCATCATCATATC
TAACACCCGATTATATAAAGGACATGATCAATCATAGAATTCTCAATATGATATATAGGA
GTAGGGATTATATCCTTCTTACTTGTAAAAACTTCCTATTACCAACATCCAAGACATATA
ATGTAAAATTAACTCAACTATCCAAAGGAACCTAAATCACCTAGCTTCGAGAAACCAGCA
ATCCTTGCCTGAACTCAGGGCCATGAAATACCTTGAA
>AJ348_VEN_IR
CTTATCTACCTCATTTATACTAACTGCAATATTTATCCTACTATTACCCATCATCATATC
TAACACCCGATTATATAAAGGACATGATCAATCATAGAATTCTCAATATGATATATAGGA
GTAGGGATTATATCCTTCTTACTTGTAAAAACTTCCTATTACCAACATCCAAGACATATA
ATGTAAAATTAACTCAACTATCCAAAGGAACCTAAATCACCTAGCTTCGAGAAACCAGCA
ATCCTTGCCTGAACTCAGGGCCATGAAATACCTTGAA
>AJ349_VEN_IR
CTTATCTACCTCATTTATACTAACTGCAATATTTATCCTACTATTACCCATCATCATATC
TAACACCCGATTATATAAAGGACATGATCAATCATAGAATTCTCAATATGATATATAGGA
GTAGGGATTATATCCTTCTTACTTGTAAAAACTTCCTATTACCAACATCCAAGACATATA
ATGTAAAATTAACTCAACTATCCAAAGGAACCTAAATCACCTGGCTTCGAGAAACCAGCA
ATCCTTGCCTGAACTCAGGGCCATGAAATACCTTGAA
>AJ350_VEN_IR
CTTATCTACCTCATTTATACTAACTGCAATATTTATCCTACTATTACCCATCATCATATC
TAACACCCGATTATATAAAGGACATGATCAATCATAGAATTCTCAATATGATATATAGGA
GTAGGGATTATATCCTTCTTACTTGTAAAAACTTCCTATTACCAACATCCAAGACATATA
ATGTAAAATTAACTCAACTATCCAAAGGAACCTAAATCACCTAGCTTCGAGAAACCAGCA
ATCCTTGCCTGAACTCAGGGCCATGAAATACCTTGAA
>AJ484_VEN_IR
CTTATCTACCTCATTTATACTAACTGCAATATTTATCCTACTATTACCCATCATCATATC
TAACACCCGATTATATAAAGGACATGATCAATCATAGAATTCTCAATATGATATATAGGA
GTAGGGATTATATCCTTCTTACTTGTAAAAACTTCCTATTACCAACATCCAAGACATATA
ATGTAAAATTAACTCAACTATCCAAAGGAACCTAAATCACCTAGCTTCGAGAAACCAGCA
ATCCTTGCCTGAACTCAGGGCCATGAAATACCTTGAA
>AJ485_VEN_IR
CTTATCTACCTCATTTATACTAACTGCAATATTTATCCTACTATTACCCATCATCATATC
TAACACCCGATTATATAAAGGACATGATCAATCATAGAATTCTCAATATGATATATAGGA
GTAGGGATTATATCCTTCTTACTTGTAAAAACTTCCTATTACCAACATCCAAGACATATA
ATGTAAAATTAACTCAACTATCCAAAGGAACCTAAATCACCTAGCTTCGAGAAACCAGCA
ATCCTTGCCTGAACTCAGGGCCATGAAATACCTTGAA
>AJ487_VEN_IR
CTTATCTACCTCATTTATACTAACTGCAATATTTATCCTACTATTACCCATCATCATATC
TAACACCCGATTATATAAAGGACATGATCAATCATAGAATTCTCAATATGATATATAGGA
GTAGGGATTATATCCTTCTTACTTGTAAAAACTTCCTATTACCAACATCCAAGACATATA
ATGTAAAATTAACTCAACTATCCAAAGGAACCTAAATCACCTAGCTTCGAGAAACCAGCA
ATCCTTGCCTGAACTCAGGGCCATGAAATACCTTGAA
>AJ489_VEN_IR
CTTATCTACCTCATTTATACTAACTGCAATATTTATCCTACTATTACCCATCATCATATC
TAACACCCGATTATATAAAGGACATGATCAATCATAGAATTCTCAATATGATATATAGGA
GTAGGGATTATATCCTTCTTACTTGTAAAAACTTCCTATTACCAACATCCAAGACATATA
ATGTAAAATTAACTCAACTATCCAAAGGAACCTAAATCACCTAGCTTCGAGAAACCAGCA
ATCCTTGCCTGAACTCAGGGCCATGAAATACCTTGAA
>AJ491_VEN_IR
CTTATCTACCTCATTTATACTAACTGCAATATTTATCCTACTATTACCCATCATCATATC
TAACACCCGATTATATAAAGGACATGATCAATCATAGAATTCTCAATATGATATATAGGA
GTAGGGATTATATCCTTCTTACTTGTAAAAACTTCCTATTACCAACATCCAAGACATATA
ATGTAAAATTAACTCAACTATCCAAAGGAACCTAAATCACCTAGCTTCGAGAAACCAGCA
ATCCTTGCCTGAACTCAGGGCCATGAAATACCTTGAA
>AJ492_VEN_IR
CTTATCTACCTCATTTATACTAACTGCAATATTTATCCTACTATTACCCATCATCATATC
TAACACCCGATTATATAAAGGACATGATCAATCATAGAATTCTCAATATGATATATAGGA
GTAGGGATTATATCCTTCTTACTTGTAAAAACTTCCTATTACCAACATCCAAGACATATA
ATGTAAAATTAACTCAACTATCCAAAGGAACCTAAATCACCTAGCTTCGAGAAACCAGCA
ATCCTTGCCTGAACTCAGGGCCATGAAATACCTTGAA
>AJ494_VEN_IR
CTTATCTACCTCATTTATACTAACTGCAATATTTATCCTACTATTACCCATCATCATATC
TAACACCCGATTATATAAAGGACATGATCAATCATAGAATTCTCAATATGATATATAGGA
GTAGGGATTATATCCTTCTTACTTGTAAAAACTTCCTATTACCAACATCCAAGACATATA
ATGTAAAATTAACTCAACTATCCAAAGGAACCTAAATCACCTAGCTTCGAGAAACCAGCA
ATCCTTGCCTGAACTCAGGGCCATGAAATACCTTGAA
>AJ496_VEN_IR
CTTATCTACCTCATTTATACTAACTGCAATATTTATCCTACTATTACCCATCATCATATC
TAACACCCGATTATATAAAGGACATGATCAATCATAGAATTCTCAATATGATATATAGGA
GTAGGGATTATATCCTTCTTACTTGTAAAAACTTCCTATTACCAACATCCAAGACATATA
ATGTAAAATTAACTCAACTATCCAAAGGAACCTAAATCACCTAGCTTCGAGAAACCAGCA
ATCCTTGCCTGAACTCAGGGCCATGAAATACCTTGAA
>AJ498_VEN_IR
CTTATCTACCTCATTTATACTAACTGCAATATTTATCCTACTATTACCCATCATCATATC
TAACACCCGATTATATAAAGGACATGATCAATCATAGAATTCTCAATATGATATATAGGA
GTAGGGATTATATCCTTCTTACTTGTAAAAACTTCCTATTACCAACATCCAAGACATATA
ATGTAAAATTAACTCAACTATCCAAAGGAACCTAAATCACCTAGCTTCGAGAAACCAGCA
ATCCTTGCCTGAACTCAGGGCCATGAAATACCTTGAA
>AJ499_VEN_IR
CTTATCTACCTCATTTATACTAACTGCAATATTTATCCTACTATTACCCATCATCATATC
TAACACCCGATTATATAAAGGACATGATCAATCATAGAATTCTCAATATGATATATAGGA
GTAGGGATTATATCCTTCTTACTTGTAAAAACTTCCTATTACCAACATCCAAGACATATA
ATGTAAAATTAACTCAACTATCCAAAGGAACCTAAATCACCTAGCTTCGAGAAACCAGCA
ATCCTTGCCTGAACTCAGGGCCATGAAATACCTTGAA
>AJ500_VEN_IR
CTTATCTACCTCATTTATACTAACTGCAATATTTATCCTACTATTACCCATCATCATATC
TAACACCCGATTATATAAAGGACATGATCAATCATAGAATTCTCAATATGATATATAGGA
GTAGGGATTATATCCTTCTTACTTGTAAAAACTTCCTATTACCAACATCCAAGACATATA
ATGTAAAATTAACTCAACTATCCAAAGGAACCTAAATCACCTAGCTTCGAGAAACCAGCA
ATCCTTGCCTGAACTCAGGGCCATGAAATACCTTGAA
>AJ502_VEN_IR
CTTATCTACCTCATTTATACTAACTGCAATATTTATCCTACTATTACCCATCATCATATC
TAACACCCGATTATATAAAGGACATGATCAATCATAGAATTCTCAATATGATATATAGGA
GTAGGGATTATATCCTTCTTACTTGTAAAAACTTCCTATTACCAACATCCAAGACATATA
ATGTAAAATTAACTCAACTATCCAAAGGAACCTAAATCACCTAGCTTCGAGAAACCAGCA
ATCCTTGCCTGAACTCAGGGCCATGAAATACCTTGAA
>AJ503_VEN_IR
CTTATCTACCTCATTTATACTAACTGCAATATTTATCCTACTATTACCCATCATCATATC
TAACACCCGATTATATAAAGGACATGATCAATCATAGAATTCTCAATATGATATATAGGA
GTAGGGATTATATCCTTCTTACTTGTAAAAACTTCCTATTACCAACATCCAAGACATATA
ATGTAAAATTAACTCAACTATCCAAAGGAACCTAAATCACCTAGCTTCGAGAAACCAGCA
ATCCTTGCCTGAACTCAGGGCCATGAAATACCTTGAA
>AJ504_VEN_IR
CTTATCTACCTCATTTATACTAACTGCAATATTTATCCTACTATTACCCATCATCATATC
TAACACCCGATTATATAAAGGACATGATCAATCATAGAATTCTCAATATGATATATAGGA
GTAGGGATTATATCCTTCTTACTTGTAAAAACTTCCTATTACCAACATCCAAGACATATA
ATGTAAAATTAACTCAACTATCCAAAGGAACCTAAATCACCTAGCTTCGAGAAACCAGCA
ATCCTTGCCTGAACTCAGGGCCATGAAATACCTTGAA
>AJ505_VEN_IR
CTTATCTACCTCATTTATACTAACTGCAATATTTATCCTACTATTACCCATCATCATATC
TAACACCCGATTATATAAAGGACATGATCAATCATAGAATTCTCAATATGATATATAGGA
GTAGGGATTATATCCTTCTTACTTGTAAAAACTTCCTATTACCAACATCCAAGACATATA
ATGTAAAATTAACTCAACTATCCAAAGGAACCTAAATCACCTAGCTTCGAGAAACCAGCA
ATCCTTGCCTGAACTCAGGGCCATGAAATACCTTGAA
